# Supplementary material for: Radiolabeling of Micro-/Nanoplastics via In-Diffusion
Source: Nanomaterials (Basel). 2023 Sep 30;13(19):2687. doi: 10.3390/nano13192687 (PMC10574329; doi:10.3390/nano13192687)
Supplement: Supplementary file 1 [file nanomaterials-13-02687-s001.zip]

Archive with 1 entries (1 files):
- nanomaterials-2633044-supplementary.pdf
